# Supplementary material for: Protein arginine methylation facilitates KCNQ channel-PIP2 interaction leading to seizure suppression
Source: eLife. 2016 Jul 28;5:e17159. doi: 10.7554/eLife.17159 (PMC4996652; doi:10.7554/eLife.17159)
Supplement: Figure 1—source data 1. — DOI: http://dx.doi.org/10.7554/eLife.17159.004 [file elife-17159-fig1-data1.xlsx]

## Sheet: Fig1
Panel d				Panel e			Panel f		Figure g												Panel h	WT	PRMT1+/-		Panel i									Panel j
	Spike frequency (Hz)			Seizure duration (sec)			Numberof seizures (/day)		Seizure score	M1	M2	M3	M4	M5	M6	M7	M8	mean	SEM			29.17	11.67			WT								WT
	2.76667			71			1		0	0.166667	3.33333	0.166667	0.333333	0.5	2.5	1.16667	0	1.02083	0.439197			43.12	9.37			5	10	15	20	25	30			30 min
	2.17534			92			12.1667		1	0	1	0.166667	0.5	0.333333	0.5	0.666667	0	0.395833	0.121733			13.54	4.58			1706.21	1326.26	1155.52	1293.54	725.56	970.17			7177.26
	1.7575			129			6.66667		2	0.5	5	2.83333	0	0.166667	1.33333	1.66667	0.333333	1.47917	0.604577			18.96	65			1599.1	1356.31	1299.03	997.83	945.15	540.68			6738.1
	2.82			53			0.833333		3	0.333333	2.16667	2.33333	0	0.5	0.5	1.16667	0	0.875	0.326948			17.92	28.33			1254.16	712.05	742.82	918.85	592.29	1064.83			5285
	2.37778			115			1.5		4	0	0.333333	1.16667	0	0	0.166667	0.5	0	0.270833	0.144123			76.04	20.62			1551.46	1081.21	676.77	790.68	522.64	373.48			4996.24
	2.14194			59			5.16667		5	0	0.333333	0	0	0	0.166667	0	0	0.0625	0.043842			5.62	7.08			1822.25	1139.67	651.83	811.93	595.09	1046.59			6067.36
	1.91613			100			5.16667															16.67	20			1914.08	1641.41	1287.83	1461.75	1405.72	1239.86			8950.65
	1.9			155			0.333333															26.25	44.17			1687.96	1334.77	1264.04	1149.32	1228.15	865.81			7530.05
mean	2.23192		mean	96.75		mean	4.10417																37.29			1710.42	1319.54	1320.6	1213.92	1344.68	667.84			7577
SEM	0.140111		SEM	12.5367		SEM	1.43405														mean	27.4767	24.811			1608.69	1171	1334.31	931.24	779.05	415.92			6240.21
																					SEM	7.03175	6.08599
																					P value	0.776749			mean	1650.48	1231.36	1081.42	1063.23	904.259	798.353		MEAN	6729.1
																									SEM	62.1774	84.6157	99.5057	76.5542	114.149	103.537		SEM	412.678
																									P value	0.0233215	0.0971235	0.0384358	0.538371	0.0254696	0.0629095		P value	0.0315182
																										PRMT1+/-								PRMT1+/-
																										3093.97	1829.72	1860.97	1648.69	1528.19	1393.84			11355.4
																										2551.3	1626.15	1627.99	1490.52	1662.73	1557.3			10516
																										1804.54	1266.91	1236.28	756.72	1350.61	864.7			7279.76
																										1479.45	1359.67	1105.21	651.2	996.84	771.68			6364.05
																										1905.77	1152.37	1185.66	666.93	659.65	617.7			6188.08
																										1766.1	1281.11	1321.23	886.37	977.51	788.79			7021.11
																										1867.68	1387.51	1315.36	1504.54	1490.48	1181.05			8746.62
																										1798.46	1779.68	1579.35	1430.39	1468.96	1050.79			9107.63
																										2023.18	1032.14	929.73	1136.49	1136.58	1210.88			7469
																										2579.7	1784.87	1719.64	1387.04	1481.64	1426.22			10379.1
																									mean	2087.02	1450.01	1388.14	1155.89	1275.32	1086.29		MEAN	8442.67
																									SEM	156.079	90.2677	93.783	121.624	100.587	100.77		SEM	584.921
