# Supplementary material for: Protein arginine methylation facilitates KCNQ channel-PIP2 interaction leading to seizure suppression
Source: eLife. 2016 Jul 28;5:e17159. doi: 10.7554/eLife.17159 (PMC4996652; doi:10.7554/eLife.17159)
Supplement: Figure 2—source data 1. — DOI: http://dx.doi.org/10.7554/eLife.17159.006 [file elife-17159-fig2-data1.xlsx]

## Sheet: Fig2
Panel c									Panel f	Threshold current			Panel g	Input resistance			Panel h	AP height			Panel i	AP half-width
WT	100pA	150pA	200pA	250pA	300pA	350pA	400pA			WT	PRMT1+/-			WT	PRMT1+/-			WT	PRMT1+/-			WT	PRMT1+/-
	0		12		26		36			190	120			175.4	209.6			141.7	143.9			1.027	1.012
	0	1	6	14	21	29	34			172	105			177.5	231.3			139.3	128.2			1.108	0.946
	0	0	1	7	13	18	24			199	120			116.6	207.5			128.3	142.3			1.007	1.078
	0	2	6	11	18	25	29			216	123			122.1	207.9			150.2	138.9			1.088	1.156
	0	11	21	27	33	36	38			192	123			156.6	223.7			149.1	142			1.229	0.85
	0	4	11	18	26	32	37			215	105			116	242.7			140	131.6			1.138	0.97
	0	0	7	13	19	25	28			176	113			202.2	220			134.4	143.5			0.815	1.126
	0	0	7	15	24	31	35			186	127			141.9	200			143.3	145			0.832	1.078
	0	3	12	19	24	29	31			245	102			97.7	174.3			142	138.1			0.839	0.994
	0	0	0	3	10	17	24				106				214.9				142				1.006
	0	0	2	7	11	14	18				105				268.8
	0	0	4	8	16	23	29				138				172.5
	0	6	13	18	22	27	32		mean	199	115.583		mean	145.111	214.433		mean	140.922	139.221		mean	1.00922	0.991
	0	0	2	9	13	15	--		SEM	7.65398	3.25776		SEM	11.67	7.71059		SEM	2.25375	1.54718		SEM	0.0499	0.02878
	0	0	12	20	26	30	34		P value	p = 1.10932E-9			P value	p = 5.59947E-5			P value	p = 0.63372			P value	p = 0.82803
	0	4	13	19	26	28	30
mean	0	2.06667	8.0625	13.8667	20.5	25.2667	30.6
SEM	0	0.787552	1.47111	1.65865	1.64063	1.70843	1.38164
P value	p = 9.05588E-9	p = 5.93398E-12	p = 6.21049E-10	p = 5.02134E-9	p = 4.46797E-9	p = 7.61941E-7	p = 6.43419E-7
PRMT1+/-	100pA	150pA	200pA	250pA	300pA	350pA	400pA
	3	13	24	30	35	33
	7	21	31	38	42	44
	3	14	21	27	33	37	43
	7	18	28	35	41	45	48
	5	16	24	31	36	41	44
	6	23	39	54	62	72	74
	9	13	19	23	36	34	--
	10	20	25	31	46	50	--
	11	17	21	--	--	--	--
	21	26	29	32	38	--	--
	16	22	28	32	36	--	--
	15	20	25	36	--	--	--
	14	32	47	54	61	65	67
	9	23	34	44	49
	15	34	47	53	58	63	65
	11	30	43	54	64	70	76
	15	32	44	50	53	55
	3	22	33	41	45	48	50
mean	10	22	31.2222	39.1176	45.9375	50.5385	58.375
SEM	1.22341	1.55299	2.16713	2.53923	2.66375	3.72038	4.80676
