# Supplementary material for: Protein arginine methylation facilitates KCNQ channel-PIP2 interaction leading to seizure suppression
Source: eLife. 2016 Jul 28;5:e17159. doi: 10.7554/eLife.17159 (PMC4996652; doi:10.7554/eLife.17159)
Supplement: Figure 3—source data 1. — DOI: http://dx.doi.org/10.7554/eLife.17159.008 [file elife-17159-fig3-data1.xlsx]

## Sheet: Fig3
Panel c				Panel d	input resistance			Panel e				Panel f																	Panel g
	WT	PRMT1+/-		WT				WT				WT
	19.2	0		Pre XE991	Post XE991	difference		Pre XE991	Post XE991	difference		before XE991												mean	SEM				PRMT1+/- before XE991										mean	SEM
	42.1	0		175.4	222.5	47.1		190	162	-28		100pA	0	0	0	0	0	0	0	0	0	0	0	0	0				100pA	3	7	3	5	6	15	11	15	3	7.55556	1.64242
	35.5	0		156.6	198.3	41.7		192	150	-42		150pA		1	0	2	11	0	0	6	0	0	4	2.4	1.15662				150pA	13	21	14	16	23	34	30	32	22	22.7778	2.59689
	33.6	0		116	147.6	31.6		215	205	-10		200pA	12	6	1	6	21	2	4	13	2	12	13	8.36364	1.89388				200pA	24	31	21	24	39	47	43	44	33	34	3.23608
	35.3	0		202.2	255.4	53.2		176	176	0		250pA		14	7	11	27	7	8	18	9	20	19	14	2.14476				250pA	30	38	27	31	54	53	54	50	41	42	3.68932
	18.5	0		183.9	252.5	68.6		152	112	-40		300pA	26	21	13	18	33	11	16	22	13	26	26	20.4546	2.08616				300pA	35	42	33	36	62	58	64	53	45	47.5556	4.01079
	15.4	0		139.2	207.4	68.2		220	186	-34		350pA		29	18	25	36	14	23	27	15	30	28	24.5	2.22736				350pA	33	44	37	41	72	63	70	55	48	51.4444	4.77002
	26.2	0		106.1	151.1	45		275	230	-45		400pA	36	34	24	29	38	18	29	32		34	30	30.4	1.87498				400pA			43	44	74	65	76		50	58.6667	6.08641
	25.2	0		97.9	156.2	58.3		264	225	-39
	25.5	0			mean	51.7125			mean	-29.75		after XE991														Student t test paired			PRMT1+/- after XE991										mean	SEM	Student t test paired
	24.8	0			SEM	4.57815			SEM	5.77788		100pA	0	0	0	0	4	0	0	1	0	0	0	0.45455	0.3659	p=0.24248			100pA	3	6	4	5	6	20	27	26	15	12.4444	3.24513	p = 0.05259
	39.8	0										150pA		2	0	4	15	0	1	10	7	7	9	5.5	1.57233	p = 0.00531			150pA	11	17	13	12	17	44	47	40	28	25.4444	4.87941	p = 0.34028
	28.4			PRMT1+/-				PRMT1+/-				200pA	16	10	2	9	23	5	8	17	15	18	16	12.6364	1.89867	p = 0.00118			200pA	18	27	18	19	29	55	62	49	40	35.2222	5.6317	p = 0.69948
	53.5			Pre XE991	Post XE991	difference		Pre XE991	Post XE991	difference		250pA		18	8	17	28	12	16	21		27	21	18.6667	2.16025	p = 0.00136			250pA	25	34	25	25	40	64	74	53	46	42.8889	5.97784	p = 0.79949
	40.6			207.5	259.5	52		120	110	-10		300pA	29	32	16	24	30	17	25	28		35		26.2222	2.14591	p = 0.00406			300pA	31	38	31	30	50	69	81	55	51	48.4444	6.00026	p = 0.77636
	31			207.9	231.5	23.6		123	120	-3		350pA		39	20	30	33	21	31			42		30.8571	3.12767	p = 0.0225			350pA	31	40	36	36	59	--	82	--	54	48.2857	6.81984	p = 0.75333
	26.5			223.7	254.7	31		123	106	-17		400pA	41	47	27	34	35		37	34		48		37.875	2.51025	p = 0.02197			400pA	--	--	41	41	64	--	--	--	56	50.5	5.72276	p = 0.54147
	39			220	233.9	13.9		113	113	0
	22.1			200	225.7	25.7		127	123	-4
	44				mean	29.24			mean	-6.8
	39.4				SEM	6.32761			SEM	3.02324
	30.7				P value	p = 0.01339			P value	p = 0.01327
mean	31.65	0
SEM	2.03293	0
P value	p = 8.04271E-13																												--	--	--
																													n=9	--	--
