# Supplementary material for: Protein arginine methylation facilitates KCNQ channel-PIP2 interaction leading to seizure suppression
Source: eLife. 2016 Jul 28;5:e17159. doi: 10.7554/eLife.17159 (PMC4996652; doi:10.7554/eLife.17159)
Supplement: Figure 4—source data 1. — DOI: http://dx.doi.org/10.7554/eLife.17159.012 [file elife-17159-fig4-data1.xlsx]

## Sheet: Fig4
Panel c					Panel e									Panel g									Panel i													Panel j										Panel k
	CTRL	MTA	Furamidine			100pA	150pA	200pA	250pA	300pA	350pA	400pA		Furamidine Pre-Tx					mean	SEM	Student t test paired		hetero; MTA Pre-Tx									mean	SEM	Student t test paired		MTA	-	+	+	-	-	-	+	+		MTA	-	+	+
	19.2	0	0		WT	0	4	13	19	26	31	36		100pA	7	5	4	6	5.5	0.6455	p = 0.01048		100pA	6	0	9	14	7	17	16	1	8.75	2.29713	p = 0.69104		furamidine	-	-	-	+	+	-	-	-		furamidine	-	-	-
	42.1	0	0			6	24	38	51	59	67	72		150pA	24	19	12	22	19.25	2.62599	p = 0.05115		150pA	23	7	23	28	23	27	31	17	22.375	2.65207	p = 0.66425		XE991	-	-	+	-	+	-	-	+		XE991	-	-	+
	35.5	0	0			10	26	39	51	60	65	70		200pA	36	29	18	29	28	3.71932	p = 0.08994		200pA	35	15	32	37	35	34	41	29	32.25	2.75649	p = 0.85655			190	124	111	130	130	120	128	128			175.4	240	261.6
	33.6	0	0			13	25	36	42	46	49			250pA	46	38	24	33	35.25	4.60751	p = 0.1397		250pA	42	24	39	43	45	38	48	36	39.375	2.59076	p = 0.72239			172	115	115	126	126	105	170	168			177.5	228.9	259.1
	35.3					11	27	36	42	48	50	52		300pA	53	42	29	33	39.25	5.32877	p = 0.27832		300pA	48	31	40	47	52	40	55	43	44.5	2.70581	p = 0.79024			199	103	94	122	122	120	128	128			116.6	220.4	217.5
	18.5					19	36	46	51	56				350pA	58	46	33		45.6667	7.2188	p = 0.1835		350pA	51	37		50	55		60	48	50.1667	3.15612	p = 0.81796			216	100	97	127	120	123	111	110			122.1	246.7	267
	15.4				mean	9.83333	23.6667	34.6667	42.6667	49.1667	52.4	57.5		400pA	62	46	38		48.6667	7.05534	p = 0.57992		400pA		42		52	59		63	49	53	3.70135	p = 0.74424			192					123	128	116			156.6
	26.2				SEM	2.62573	4.31019	4.58742	5.06403	5.19241	6.50846	8.46069																									215					105	80	80			116
	25.2				Student t test paired	p = 0.90834	p = 0.47724	p = 0.23898	p = 0.18762	p = 0.0884	p = 0.18169	p = 0.0997		Furamidine Pre-Tx+XE991									hetero; MTA Pre-Tx+XE991														176					113	96	104			202.2
	25.5													100pA	3	3	1	4	2.75	0.62915			100pA	5	0	8	8	9	19	16	2	8.375	2.2908				186					127	93	88			141.9
	24.8				WT+XE991	0	8	16	24	29	33	36		150pA	21	16	11	16	16	2.04124			150pA	20	9	20	19	26	28	37	14	21.625	3.06441				245					102	137	120			97.7
	39.8					12	29	42	51	59	63	63		200pA	34	26	17	22	24.75	3.59108			200pA	33	18	28	28	40	35	49	24	31.875	3.41968									106
	28.4					8	22	35	43	53	59	63		250pA	46	34	23	27	32.5	5.04149			250pA	41	26	33	39	47	40	55	29	38.75	3.35277									105				MEAN	145.111	234	251.3
	53.5					14	23	31	38	42				300pA	53	41	29	29	38	5.74456			300pA	47	33	38	44	55		60	36	44.7143	3.79043									138				SE	11.67	5.83281	11.3866
	40.6					7	18	27	35	40	46	49		350pA	59	47	33	32	42.75	6.408			350pA		39		49	61		64	40	50.6	5.18266			MEAN	199	110.5	104.25	126.25	124.5	115.583	119	115.778
	31					19	32	40	47	49				400pA	62	50	37		49.6667	7.2188			400pA		44		53	64			44	51.25	4.75			SE	7.65398	5.54527	5.15388	1.65202	2.21736	3.25776	9.0967	8.55339
	26.5				mean	10	22	31.8333	39.6667	45.3333	50.25	52.75
	39				SEM	2.67083	3.47371	3.89373	3.92994	4.34102	6.7992	6.48556
	22.1
	44
	39.4
	30.7
mean	31.65	0	0
SEM	2.03293	0	0
P value		p = 9.43757E-7	p = 9.43757E-7
[truncated: 5 more columns]
