# Supplementary material for: Protein arginine methylation facilitates KCNQ channel-PIP2 interaction leading to seizure suppression
Source: eLife. 2016 Jul 28;5:e17159. doi: 10.7554/eLife.17159 (PMC4996652; doi:10.7554/eLife.17159)
Supplement: Figure 6—source data 1. — DOI: http://dx.doi.org/10.7554/eLife.17159.021 [file elife-17159-fig6-data1.xlsx]

## Sheet: Fig6
panel b								panel c
	Control		PRMT1 sh		Non			Control	mean	SEM	MTA	mean	SEM	XE991	mean	SEM
	mean	SEM	mean	SEM	mean	SEM		-70	-7.42717	1.91699	-70	-12.5268	3.43527	-70	-11.072	2.93399
-60	-2.64149e-12	7.75894e-13	-1.99293e-12	3.86135e-13	-2.24655e-12	4.0339e-13		-60	-5.73137	1.54885	-60	-10.2956	2.7712	-60	-9.62459	2.58041
-50	-1.60093e-12	6.10304e-13	-1.65301e-12	5.12063e-13	-2.191e-12	4.01989e-13		-50	-4.55199	1.24995	-50	-7.30947	2.19085	-50	-7.51062	1.84924
-40	-1.46547e-12	4.77777e-13	-1.64138e-12	4.22283e-13	-1.52047e-12	3.09784e-13		-40	-2.38892	1.0158	-40	-4.72873	1.93559	-40	-5.35811	1.24901
-30	-6.26951e-13	4.30761e-13	-1.09918e-12	2.74436e-13	-8.55004e-13	2.77964e-13		-30	2.46974	1.55748	-30	-0.29144	1.71107	-30	-3.01086	1.01205
-20	2.99676e-12	7.97072e-13	2.52662e-13	1.90206e-13	-8.75648e-14	3.14378e-13		-20	13.4564	1.66995	-20	5.66344	2.3014	-20	-0.8337	0.93714
-10	1.05083e-11	1.96382e-12	2.68097e-12	6.90919e-13	1.32967e-12	5.28319e-13		-10	29.7875	1.66546	-10	13.0762	3.09823	-10	2.98199	0.71091
0	2.06385e-11	4.32164e-12	5.98984e-12	1.13742e-12	3.72221e-12	1.02348e-12		0	46.538	1.37685	0	21.3502	3.7091	0	6.31094	0.76545
10	3.13898e-11	5.33883e-12	1.11149e-11	1.48716e-12	6.4369e-12	1.15574e-12		10	63.4019	1.31528	10	29.4277	4.56595	10	10.9305	1.28102
20	4.28543e-11	6.47514e-12	1.63879e-11	1.90965e-12	8.8128e-12	1.52537e-12		20	76.8224	1.23112	20	38.3614	5.27435	20	14.8005	1.70336
30	5.05916e-11	6.82303e-12	2.12519e-11	2.56897e-12	1.19431e-11	1.92504e-12		30	89.5972	1.07034	30	46.2837	6.43873	30	19.4859	2.58838
40	5.76316e-11	7.55612e-12	2.54988e-11	3.69154e-12	1.30138e-11	2.15901e-12		40	100	0	40	52.6137	6.85513	40	24.4791	3.32861
panel d
Control									mean	SEM	Furamidine									mean	SEM	XE991									mean	SEM
-70	2.20343	-1.61983	-1.31881	-0.2849	-0.56637	-0.25325	-0.2298	-2.46149	-0.56638	0.48605	-70	-2.8093	-3.04673	-1.47182	-0.3606	-1.92211	-0.06535	-0.59494	-4.06976	-1.79258	0.50674	-70	-3.21532	-5.84186	-1.20884	-2.95281	-3.30471	-0.30196	-0.67665	-2.24874	-2.46886	0.63261
-60	2.00163	-2.56287	-0.31786	-0.38733	-0.31661	-0.28446	0.03915	-0.75732	-0.32321	0.43806	-60	-1.0714	-0.71778	-0.48483	0.30595	-0.49201	0.00581	-0.33946	-1.9875	-0.59765	0.24791	-60	-0.62399	-2.92257	-0.80846	-1.40619	-1.4403	-0.02981	-0.37688	-0.50111	-1.01366	0.32211
-50	1.88911	-1.19095	-0.55083	-0.77583	-0.15712	0.10685	0.67814	0.34125	0.04258	0.34044	-50	2.13363	1.0282	0.10457	-0.24835	0.75451	0.03123	-0.04066	1.12278	0.61074	0.28444	-50	0.25787	-2.7677	-0.16673	-0.72067	-0.84931	0.01389	0.01874	2.0758	-0.26726	0.47684
-40	2.7339	-0.6708	0.14183	-0.18762	0.50433	0.49602	1.54353	3.26572	0.97836	0.49767	-40	3.91953	2.10946	0.19386	0.51547	1.68458	0.0915	0.10787	4.08209	1.58805	0.58952	-40	2.39988	-1.13425	0.48125	-0.37359	0.34332	0.34029	0.38216	4.54088	0.87249	0.63142
-30	6.6771	6.28388	2.87123	1.94555	4.44444	4.62877	6.40976	11.0722	5.54161	0.99356	-30	5.78534	5.55756	2.43359	2.77121	4.13692	1.48937	0.75799	10.9242	4.23202	1.14894	-30	3.60231	1.21517	1.38526	0.75973	1.74062	0.65454	0.97157	7.73934	2.25857	0.84979
-20	15.6562	19.8704	12.8633	11.9511	15.0852	16.1075	19.8099	27.6993	17.3804	1.78448	-20	10.3935	11.0219	7.29394	11.7666	10.119	7.47507	2.97377	19.7328	10.0971	1.70112	-20	7.34993	4.17973	2.45177	1.19491	3.79409	1.39597	1.58421	11.2157	4.14578	1.23978
-10	31.2581	41.5483	34.2591	32.9089	34.9936	33.0273	36.9848	43.7935	36.0967	1.56604	-10	15.8391	16.7231	17.0119	30.0727	19.9117	15.7612	6.80988	29.2723	18.9252	2.69632	-10	11.6037	7.13399	3.17301	1.7446	5.91384	2.29493	2.14319	14.864	6.10892	1.72106
0	49.0969	60.5233	56.9774	54.782	55.3449	49.8696	51.3376	57.5224	54.4318	1.42016	0	20.8371	22.2196	22.5558	48.3598	28.4931	25.0887	11.6265	37.7996	27.1225	3.99903	0	14.5583	9.82238	3.92564	3.03967	7.8365	3.53845	2.88503	17.3923	7.87479	1.98981
10	64.2247	74.4941	72.0768	73.8658	71.1653	64.5779	65.1273	67.249	69.0976	1.514	10	27.7906	28.5767	28.2748	56.7336	35.3439	35.3713	15.7089	48.586	34.5482	4.56336	10	17.8139	12.2974	5.61573	4.44238	10.0424	5.93899	3.59858	21.6717	10.1776	2.3524
20	78.8446	84.1707	87.499	86.595	84.2773	78.1827	78.0621	77.7111	81.9178	1.46157	20	36.5496	30.051	33.5808	61.8961	40.5194	44.5064	19.7531	56.352	40.401	4.87	20	19.258	13.0177	7.14957	4.77508	11.0501	8.15886	4.44407	24.8233	11.5846	2.55387
30	91.8874	99.3718	91.8857	98.2536	95.3496	89.7078	89.2446	90.7393	93.305	1.37262	30	42.9764	28.5373	33.297	65.8906	42.6753	52.8849	22.7873	64.9	44.2436	5.6709	30	21.3911	14.8951	7.81224	6.10125	12.5499	10.3958	5.52396	30.43	13.6374	3.02353
40	100	100	100	100	100	100	100	100	100	0	40	49.8252	33.1455	35.3721	71.1049	47.3619	60.0142	25.5602	73.0437	49.4285	6.23419	40	24.9895	18.9993	10.2278	6.60714	15.2059	13.1914	6.07259	35.9142	16.401	3.57
panel f
	WT	R333K	R345K	R353K	R435K	4RK
	304	17.97	12.87	6.86	18.46	12.18
	278	18.81	14.69	18.2	13.61	8.08
	345	17.81	13.59	19.39	24	14.48
	298				16	14.4
	297
mean	304.4	18.1967	13.7167	14.8167	18.0175	12.285
SEM	11.0481	0.31013	0.52919	3.99314	2.2264	1.49956
