# Supplementary material for: Protein arginine methylation facilitates KCNQ channel-PIP2 interaction leading to seizure suppression
Source: eLife. 2016 Jul 28;5:e17159. doi: 10.7554/eLife.17159 (PMC4996652; doi:10.7554/eLife.17159)
Supplement: Figure 7—source data 1. — DOI: http://dx.doi.org/10.7554/eLife.17159.023 [file elife-17159-fig7-data1.xlsx]

## Sheet: Fig7
Panel a																Panel b									Panel d																				Panel h	WT
	WT							R333K																		WT			R333K			R345K			R353K			R435K			4RK					no PIP2	20 uM PIP2	200 uM PIP2
time						mean	SEM						mean	SEM		WT						mean	SEM			no PIP2	20 uM PIP2	200 uM PIP2	no PIP2	20 uM PIP2	200 uM PIP2	no PIP2	20 uM PIP2	200 uM PIP2	no PIP2	20 uM PIP2	200 uM PIP2	no PIP2	20 uM PIP2	200 uM PIP2	no PIP2	20 uM PIP2	200 uM PIP2			19.2	32.1	43.8
0	1	1	1	1	1	1	2.41426e-08	1	1	1	1	1	1	0		0.1	0.99298	0.99701	0.99153	0.99333	0.99156	0.99328	0.001		1	304	305	317.8	17.97	158	223.72	12.87	45.2879	104.67	6.86	30.97	110	18.46	62.4631	105.95	12.18	18.51	49.54			42.1	42.6	63.5
10	0.99868	0.99244	0.99517	0.99078	0.99279	0.99397	0.00137	1.02448	1.012	1.01298	1.01299	1	1.01249	0.00388		1	0.97853	0.97862	0.96761	0.97094	0.97435	0.97401	0.00215		2	278	288	297.12	18.81	157	171.68	14.69	44	137.28	18.2	39.43	120	13.61	73.68	99.23	8.08	26.4	61.05			35.5	28.5	43.2
20	1.00457	0.99834	1.00467	0.99668	0.99868	1.00059	0.00168	0.99682	0.98434	0.98532	0.98533	0.97234	0.98483	0.00388		10	0.84522	0.83596	0.84531	0.85387	0.87054	0.85018	0.00583		3	345	362	329.42	17.81	156	192.32	13.59	47.59	107.1	19.39	37.98	160	24	43.15	56.18	14.48	10.93	51.11			33.6	60.6	22.1
30	0.98046	0.97423	0.98227	0.97257	0.97457	0.97682	0.00191	0.99887	0.98639	0.98737	0.98738	0.97439	0.98688	0.00388		300	0.45022	0.44314	0.45054	0.44128	0.44362	0.44576	0.00193		4	298	279	358.88		143	230.68		42.53	130.64		25	106	16	68.13	49.09	14.4	15.24	49.63			35.3	55.8	58.7
40	0.98231	0.97608	0.98335	0.97442	0.97642	0.97851	0.0018	0.93767	0.92519	0.92617	0.92618	0.91319	0.92568	0.00388		1000	0.27565	0.27551	0.27667	0.27536	0.27544	0.27573	0.000239576		5	297		319.73		179	219.39		40.1	121.91		46.5	100.27		52.48	130.6		25.29				18.5
50	0.9801	0.97387	0.9837	0.97221	0.97421	0.97682	0.00218	0.87571	0.86323	0.86421	0.86422	0.85123	0.86372	0.00388		R333K									6						502.65		55.32	102.78			106.72		72.54	86.11		27.5				15.4
60	0.95234	0.94611	0.96108	0.94445	0.94645	0.95009	0.00306	0.85254	0.84006	0.84104	0.84105	0.82806	0.84055	0.00388		0.01	0.9934	0.9994	0.995	0.99846	0.99799	0.99685	0.00562		7						376.23									128						26.2
70	0.93612	0.92988	0.94341	0.92822	0.93023	0.93357	0.0028	0.80641	0.86945	0.87043	0.79492	0.85745	0.83973	0.01621		0.1	0.9116	0.89487	0.875	0.895	0.86078	0.88745	0.02621		8						201.94									139.56						25.2
80	0.91039	0.90415	0.91318	0.90249	0.9045	0.90694	0.00205	0.7684	0.86384	0.86482	0.75691	0.85184	0.82116	0.02406		1	0.94075	0.84039	0.92529	0.84923	0.89554	0.89024	0.01997		9						494.36									139.31						25.5
90	0.88359	0.87736	0.89417	0.8757	0.8777	0.8817	0.00339	0.73778	0.86281	0.86379	0.72629	0.85081	0.8083	0.03127		10	0.45679	0.42857	0.46564	0.40997	0.47343	0.44688	0.054		10															179.8						24.8
100	0.87708	0.87084	0.88625	0.86918	0.87119	0.87491	0.00314	0.72665	0.86084	0.86182	0.71516	0.84884	0.80266	0.03351		300	0.0041	0.0048	0.0049	0.0039	0.00415	0.00437	0.00437		11															140.6						39.8
110	0.87607	0.86984	0.88181	0.86818	0.87018	0.87322	0.00253	0.66984	0.85102	0.852	0.65835	0.83902	0.77405	0.04498											12															279.55						28.4
120	0.85073	0.8445	0.86136	0.84284	0.84484	0.84886	0.0034	0.65025	0.84561	0.84659	0.63876	0.83361	0.76297	0.04845		R345									13															126.77						53.5
130	0.84992	0.84368	0.85924	0.84202	0.84403	0.84778	0.00316	0.63811	0.83457	0.83555	0.62662	0.82257	0.75148	0.04872		0.01	1	0.9954	1	0.9819	1	0.99546	0.02339		14															226.67						40.6
140	0.82731	0.82108	0.83523	0.81942	0.82142	0.82489	0.00291	0.5949	0.82997	0.83095	0.58341	0.81797	0.73144	0.05816		0.1	0.812	0.80755	0.8	0.78045	0.795	0.799	0.05064		MEAN	304.4	308.5	324.59	18.1967	158.6	290.33	13.7167	45.8047	117.397	14.8167	35.976	117.165	18.0175	62.0738	134.816	12.285	20.645	52.8325			31
150	0.80653	0.8003	0.82268	0.79864	0.80064	0.80576	0.00444	0.60591	0.82128	0.82226	0.59442	0.80928	0.73063	0.05334		1	0.7	0.74387	0.78948	0.70279	0.72071	0.73137	0.0165		SE	11.0481	18.6302	10.0585	0.31013	5.78446	43.8766	0.52919	2.16425	5.9798	3.99314	3.6894	8.96922	2.2264	4.93702	16.5114	1.49956	2.76791	2.76271			26.5
160	0.82049	0.81426	0.82926	0.8126	0.8146	0.81824	0.00306	0.55317	0.79219	0.79317	0.54168	0.78019	0.69208	0.05913		10	0.45067	0.44416	0.45017	0.41423	0.37877	0.4276	0.04626																							39
170	0.77158	0.76534	0.78686	0.76368	0.76569	0.77063	0.00427	0.57014	0.78839	0.78937	0.55865	0.77639	0.69659	0.05405		300	0.009	0.0089	0.0095	0.009	0.0091	0.0091	0.03882																							22.1
180	0.80521	0.79897	0.80605	0.79731	0.79932	0.80137	0.00178	0.51129	0.79668	0.79766	0.4998	0.78468	0.67802	0.07047																																44
190	0.82706	0.82083	0.82286	0.81917	0.82117	0.82222	0.00135	0.50117	0.75731	0.75829	0.48968	0.74531	0.65035	0.06332		R353K																														39.4
200	0.81016	0.80393	0.80545	0.80227	0.80427	0.80522	0.00134	0.47416	0.80675	0.80773	0.46267	0.79475	0.66921	0.08203		0.01	0.90941	0.99242	0.99877	0.99	0.98	0.97412	0.01646																							30.7
210	0.81296	0.80673	0.808	0.80507	0.80707	0.80797	0.00134	0.48595	0.77942	0.7804	0.47446	0.76742	0.65753	0.07245		0.1	0.63953	0.87685	0.78568	0.7	0.74	0.74841	0.0401																						mean	31.65	43.92	46.26
220	0.79987	0.79363	0.79282	0.79197	0.79398	0.79445	0.0014	0.47749	0.75415	0.75513	0.466	0.74215	0.63898	0.06834		1	0.70892	0.70328	0.66508	0.74251	0.68283	0.70052	0.01306																						SEM	2.03293	6.31897	7.24946
230	0.82869	0.82245	0.81405	0.82079	0.8228	0.82176	0.00234	0.44953	0.75356	0.75454	0.43804	0.74156	0.62744	0.07504		10	0.43793	0.4391	0.46655	0.4	0.45	0.43872	0.01096
240	0.82924	0.823	0.81653	0.82134	0.82335	0.82269	0.00204	0.46196	0.75249	0.75347	0.45047	0.74049	0.63178	0.07173		300	0	0	0	0	0	0	0
250	0.78407	0.77783	0.77511	0.77617	0.77818	0.77827	0.00155	0.44762	0.73478	0.73576	0.43613	0.72278	0.61542	0.07091
260	0.80684	0.80061	0.78939	0.79895	0.80095	0.79935	0.00283	0.4379	0.72758	0.72856	0.42641	0.71558	0.60721	0.07152		R435K
270	0.82832	0.82209	0.8035	0.82043	0.82243	0.81936	0.00418	0.43754	0.71042	0.7114	0.42605	0.69842	0.59677	0.06741		0.01	0.99298	0.99625	0.99797	0.9947	1	0.99638	0.0084
280	0.79372	0.78749	0.77229	0.78583	0.78783	0.78543	0.00355	0.39583	0.70177	0.70275	0.38434	0.68977	0.57489	0.0755		0.1	0.82791	0.93023	0.84846	0.92027	0.77053	0.85948	0.0305
290	0.78639	0.78015	0.75943	0.77849	0.7805	0.77699	0.00459	0.40193	0.66124	0.66222	0.39044	0.64924	0.55302	0.06409		1	0.62106	0.75646	0.67498	0.7351	0.75315	0.70815	0.02624
300	0.79466	0.78843	0.76769	0.78677	0.78877	0.78526	0.00459	0.40255	0.67532	0.6763	0.39106	0.66332	0.56171	0.06738		10	0.5459	0.51125	0.6156	0.5615	0.52	0.55085	0.05494
310	0.80729	0.80105	0.773	0.79939	0.8014	0.79642	0.00601	0.39066	0.65323	0.65421	0.37917	0.64123	0.5437	0.06489		300	0.0368	0.05282	0.04972	0.02403	0.02908	0.03849	0.02051
320	0.80327	0.79703	0.76057	0.79537	0.79738	0.79072	0.00766	0.39025	0.62732	0.6283	0.37876	0.61532	0.52799	0.05865
330	0.80914	0.8029	0.76868	0.80124	0.80325	0.79704	0.00721	0.38305	0.6318	0.63278	0.37156	0.6198	0.5278	0.06151
340	0.79758	0.79135	0.75535	0.78969	0.79169	0.78513	0.00757	0.38232	0.6189	0.61988	0.37083	0.6069	0.51977	0.05853
350	0.78722	0.78098	0.74494	0.77932	0.78133	0.77476	0.00757	0.38567	0.60935	0.61033	0.37418	0.59735	0.51538	0.05537
360	0.77995	0.77372	0.7404	0.77206	0.77406	0.76804	0.00704	0.38368	0.59987	0.60085	0.37219	0.58787	0.50889	0.05354
370	0.79797	0.79173	0.75467	0.79007	0.79208	0.7853	0.00777	0.38069	0.60784	0.60882	0.3692	0.59584	0.51248	0.05622
380	0.78957	0.78334	0.74571	0.78168	0.78368	0.77679	0.00788	0.38169	0.59576	0.59674	0.3702	0.58376	0.50563	0.05302
390	0.79245	0.78622	0.7449	0.78456	0.78656	0.77894	0.00861	0.38567	0.57177	0.57275	0.37418	0.55977	0.49283	0.04618
400	0.79849	0.79225	0.74949	0.79059	0.7926	0.78468	0.0089	0.37969	0.60472	0.6057	0.3682	0.59272	0.51021	0.0557
410	0.8041	0.79786	0.74782	0.7962	0.79821	0.78884	0.01034	0.38567	0.57886	0.57984	0.37418	0.56686	0.49708	0.04792
420	0.81536	0.80912	0.75369	0.80746	0.80947	0.79902	0.01141	0.38966	0.5881	0.58908	0.37817	0.5761	0.50422	0.0492
430	0.80491	0.79867	0.74139	0.79701	0.79902	0.7882	0.01178	0.38567	0.58242	0.5834	0.37418	0.57042	0.49922	0.04879
440	0.81616	0.80993	0.74351	0.80827	0.81027	0.79763	0.0136	0.38368	0.59541	0.59639	0.37219	0.58341	0.50622	0.05245
450	0.80946	0.80323	0.73831	0.80157	0.80357	0.79123	0.0133	0.38169	0.57921	0.58019	0.3702	0.56721	0.4957	0.04898
460	0.83335	0.82711	0.75281	0.82545	0.82746	0.81324	0.01517	0.37969	0.59738	0.59836	0.3682	0.58538	0.5058	0.05391
470	0.79688	0.79064	0.71983	0.78898	0.79099	0.77746	0.01447	0.39025	0.58053	0.58151	0.37876	0.56853	0.49992	0.04721
480	0.81529	0.80905	0.73435	0.80739	0.8094	0.7951	0.01525	0.38305	0.57913	0.58011	0.37156	0.56713	0.4962	0.04863
490	0.79112	0.78489	0.71423	0.78323	0.78523	0.77174	0.01444	0.38604	0.5881	0.58908	0.37455	0.5761	0.50278	0.05009
500	0.80842	0.80218	0.72646	0.80052	0.80253	0.78802	0.01545	0.39025	0.58242	0.5834	0.37876	0.57042	0.50105	0.04767
510	0.82727	0.82103	0.73945	0.81937	0.82138	0.8057	0.01662	0.39025	0.59541	0.59639	0.37876	0.58341	0.50884	0.05085
520	0.83161	0.82538	0.74336	0.82372	0.82572	0.80996	0.0167	0.38305	0.57921	0.58019	0.37156	0.56721	0.49624	0.04864
530	0.81113	0.8049	0.7243	0.80324	0.80524	0.78976	0.01642	0.38232	0.59738	0.59836	0.37083	0.58538	0.50685	0.05326
540	0.81712	0.81089	0.72771	0.80923	0.81123	0.79524	0.01693	0.39025	0.58053	0.58151	0.37876	0.56853	0.49992	0.04721
550	0.78542	0.77919	0.69996	0.77753	0.77953	0.76433	0.01615	0.38232	0.57913	0.58011	0.37083	0.56713	0.49591	0.0488
560	0.77191	0.76567	0.68882	0.76401	0.76602	0.75129	0.01567	0.39025	0.58053	0.58151	0.37876	0.56853	0.49992	0.04721
570	0.79838	0.79215	0.70544	0.79049	0.79249	0.77579	0.01764	0.38305	0.58242	0.5834	0.37156	0.57042	0.49817	0.04943
580	0.78655	0.78032	0.69945	0.77866	0.78066	0.76513	0.01647	0.38232	0.5881	0.58908	0.37083	0.5761	0.50129	0.051
590	0.78099	0.77476	0.6938	0.7731	0.7751	0.75955	0.01649	0.38327	0.57913	0.58011	0.37178	0.56713	0.49629	0.04857
600	0.83552	0.82929	0.73738	0.82763	0.82963	0.81189	0.01868	0.38925	0.5595	0.56048	0.37776	0.5475	0.4869	0.04231
		--	--		--
		--	--		--
		--	--		--
		--	--		--
		--	--		--
		--	--		--
		--	--		--
		--	--		--
		--	--		--
		--	--		--
		--	--		--
		--	--		--
		--	--		--
		--	--		--
		--	--		--
		--	--		--
		--	--		--
		--	--		--
		--	--		--
		--	--		--
		--	--		--
		--	--		--
		--	--		--
		--	--		--
		--	--		--
		--	--		--
		--	--		--
		--	--		--
		--	--		--
		--	--		--
		--	--		--
		--	--		--
		--	--		--
		--	--		--
		--	--		--
		--	--		--
		--	--		--
		--	--		--
		--	--		--
		--	--		--
		--	--		--
		--	--		--
		--	--		--
		--	--		--
		--	--		--
		--	--		--
		--	--		--
		--	--		--
		--	--		--
		--	--		--
		--	--		--
		--	--		--
		--	--		--
		--	--		--
		--	--		--
		--	--		--
		--	--		--
		--	--		--
		--	--		--
		--	--		--
		--	--		--
		--	--		--
		--	--		--
		--	--		--
		--	--		--
		--	--		--
		--	--		--
		--	--		--
		--	--		--
		--	--		--
		--	--		--
		--	--		--
		--	--		--
		--	--		--
		--	--		--
		--	--		--
		--	--		--
		--	--		--
		--	--		--
		--	--		--
		--	--		--
		--	--		--
		--	--		--
		--	--		--
		--	--		--
		--	--		--
		--	--		--
		--	--		--
		--	--		--
		--	--		--
		--	--		--
		--	--		--
		--	--		--
		--	--		--
		--	--		--
		--	--		--
		--	--		--
		--	--		--
		--	--		--
		--	--		--
		--	--		--
		--	--		--
		--	--		--
		--	--		--
		--	--		--
		--	--		--
		--	--		--
		--	--		--
		--	--		--
		--	--		--
		--	--		--
		--	--		--
		--	--		--
		--	--		--
		--	--		--
		--	--		--
		--	--		--
		--	--		--
		--	--		--
		--	--		--
		--	--		--
		--	--		--
		--	--		--
		--	--		--
		--	--		--
		--	--		--
		--	--		--
		--	--		--
		--	--		--
		--	--		--
		--	--		--
		--	--		--
		--	--		--
		--	--		--
		--	--		--
		--	--		--
		--	--		--
		--	--		--
		--	--		--
		--	--		--
		--	--		--
		--	--		--
		--	--		--
		--	--		--
		--	--		--
		--	--		--
		--	--		--
		--	--		--
		--	--		--
		--	--		--
		--	--		--
		--	--		--
		--	--		--
		--	--		--
		--	--		--
		--	--		--
		--	--		--
		--	--		--
		--	--		--
		--	--		--
		--	--		--
		--	--		--
		--	--		--
		--	--		--
		--	--		--
		--	--		--
		--	--		--
		--	--		--
		--	--		--
		--	--		--
		--	--		--
		--	--		--
		--	--		--
		--	--		--
		--	--		--
		--	--		--
		--	--		--
		--	--		--
		--	--		--
		--	--		--
		--	--		--
		--	--		--
		--	--		--
		--	--		--
		--	--		--
		--	--		--
		--	--		--
		--	--		--
		--	--		--
		--	--		--
		--	--		--
		--	--		--
		--	--		--
		--	--		--
		--	--		--
		--	--		--
		--	--		--
		--	--		--
		--	--		--
		--	--		--
		--	--		--
		--	--		--
		--	--		--
		--	--		--
		--	--		--
		--	--		--
		--	--		--
		--	--		--
		--	--		--
		--	--		--
		--	--		--
		--	--		--
		--	--		--
		--	--		--
		--	--		--
		--	--		--
		--	--		--
		--	--		--
		--	--		--
		--	--		--
		--	--		--
		--	--		--
		--	--		--
		--	--		--
		--	--		--
		--	--		--
		--	--		--
		--	--		--
		--	--		--
		--	--		--
		--	--		--
		--	--		--
		--	--		--
		--	--		--
		--	--		--
		--	--		--
		--	--		--
		--	--		--
[truncated: 13 more columns]
