# Supplementary material for: Protein arginine methylation facilitates KCNQ channel-PIP2 interaction leading to seizure suppression
Source: eLife. 2016 Jul 28;5:e17159. doi: 10.7554/eLife.17159 (PMC4996652; doi:10.7554/eLife.17159)
Supplement: Figure 8—source data 1. — DOI: http://dx.doi.org/10.7554/eLife.17159.034 [file elife-17159-fig8-data1.xlsx]

## Sheet: Fig8
Panel c													Panel d				Panel o											panel p
before H2O2									mean	SEM	P value			before H2O2	after H2O2		before H2O2								mean	SEM			before H2O2	after H2O2
100pA	4	0	0	0	0	0	0	6	1.25	0.83986	p = 0.19702			120	60		100pA	14	11	7	5	4	6	0	6.71429	1.74184			243	307.5
150pA	7	0	0	0	4	0	4	13	3.5	1.64751	p = 0.10179			160	100		150pA	26	22	24	19	12	22	19	20.5714	1.71627			217.5	234.7
200pA	10	8	6	0	10	10	9	21	9.25	2.05939	p = 0.0066			110	80		200pA	33	31	36	29	18	29	29	29.2857	2.12372			183.7	216.2
250pA	12	19	14	0	14	19	15	26	14.875	2.63518	p = 0.00505			170	150		250pA	40	37	46	38	24	33	35	36.1429	2.55817			207.9	223.6
														130	80														226.4	225.7
after H2O2									mean	SEM				130	80														209.5	208.8
100pA	1	0	0	0	0	0	0	0	0.125	0.125				160	130														155.9	167.8
150pA	5	0	0	0	0	0	0	1	0.75	0.61962				330	250		after H2O2											mean	206.271	226.329
200pA	8	0	1	0	0	0	0	2	1.375	0.98084			mean	163.75	116.25		100pA	10	14	3	3	1	4	0	5	1.92725		SEM	10.8453	15.813
250pA	7	0	11	0	3	1	0	4	3.25	1.41105			SEM	24.924	21.7894		150pA	19	25	19	16	9	16	11	16.4286	2.02199
													P value	p = 2.58254E-4			200pA	28	34	32	25	15	22	20	25.1429	2.54884
																	250pA	35	43	43	33	21	27	26	32.5714	3.20607
Panel g													Panel h
before H2O2						mean	SEM							before H2O2	after H2O2
100pA	10	6	6	17	6	9	2.14476							350	390
150pA	16	14	14	27	14	17	2.52982							230	240
200pA	22	22	19	34	20	23.4	2.71293							230	270
250pA	26	30	26	37	25	28.8	2.22261							460	460
														220	230
													mean	298	318
													SEM	47.0532	45.5412
after H2O2													P value	p = 0.07513
100pA	11	4	5	19	7	9.2	2.72764
150pA	11	14	15	27	15	16.4	2.74955
200pA	23	23	19	35	22	24.4	2.74955
250pA	26	29	26	42	26	29.8	3.10484
Panel k													Panel l
before H2O2					mean	SEM	P value							before H2O2	after H2O2
100pA	6	5	5	7	5.75	0.47871	p = 0.71769							220	230
150pA	20	14	14	14	15.5	1.5	p = 0.31893							260	260
200pA	27	22	21	18	22	1.87083	p = 0.09172							180	190
250pA	32	27	26	23	27	1.87083	p = 0.572							330	350
													mean	247.5	257.5
													SEM	31.9831	34.0037
													P value	p = 0.09172
after H2O2
100pA	4	6	5	7	5.5	0.6455
150pA	19	15	13	12	14.75	1.54785
200pA	25	22	20	17	21	1.68325
250pA	27	29	27	21	26	1.73205
