# Supplementary material for: Protein arginine methylation facilitates KCNQ channel-PIP2 interaction leading to seizure suppression
Source: eLife. 2016 Jul 28;5:e17159. doi: 10.7554/eLife.17159 (PMC4996652; doi:10.7554/eLife.17159)
Supplement: Figure 9—source data 1. — DOI: http://dx.doi.org/10.7554/eLife.17159.036 [file elife-17159-fig9-data1.xlsx]

## Sheet: Fig9
Panel h									Panel i
	WT	WT-mta	WT-fura	R333K	R345K	R353K	R435K			WT	R333K	R345K	R353K	R435K
	2.039	1.29	1.0106	1.55	1.1216	0.8521	1.1069			3.12215	4.29412	2.6453	2.19333	2.51195
	2.326	0.91	0.9655	1.99	1.0336	0.5263	1.0346			2.92978	4.87482	4.9746	3.06667	6.33604
	2.695	1.038	0.9565	1.74	0.9251	0.6069	1.1302			2.87714	5.0432	3.9453	1.52667	3.41849
	2.8	1.272	0.8602				1.101			3.5462			6.7546	3.39604
	2.9	0.939	0.93							3.12546
			0.79						mean	3.12015	4.73738	3.85507	3.38532	3.91563
			0.8135						SEM	0.11765	0.2269	0.67392	1.16651	0.83396
			0.76
mean	2.552	1.0898	0.88579	1.76	1.02677	0.66177	1.09318
SEM	0.16083	0.08094	0.03267	0.12741	0.05683	0.09797	0.02052
